# Supplementary material for: Predictors of Response to Hydroxyurea and Switch to Ruxolitinib in HU-Resistant Polycythaemia VERA Patients: A Real-World PV-NET Study
Source: Cancers (Basel). 2023 Jul 21;15(14):3706. doi: 10.3390/cancers15143706 (PMC10377857; doi:10.3390/cancers15143706)
Supplement: Supplementary file 1 [file cancers-15-03706-s001.zip]

Archive with 1 entries (1 files):
- cancers-2490898-supplementary.pdf
